# Supplementary material for: Combined Approach to Leukemic Differentiation Using Transcription Factor PU.1-Enhancing Agents
Source: Int J Mol Sci. 2022 Jun 16;23(12):6729. doi: 10.3390/ijms23126729 (PMC9224232; doi:10.3390/ijms23126729)
Supplement: Supplementary file 1 [file ijms-23-06729-s001.zip]

Archive with 1 entries (1 files):
- ijms-1542760-supplementary.pdf
